# Supplementary material for: Large insertion in radish GRS1 enhances glucoraphanin content in intergeneric hybrids, Raphanobrassica (Raphanus sativus L. x Brassica oleracea var. acephala)
Source: Front Plant Sci. 2023 Jun 6;14:1132302. doi: 10.3389/fpls.2023.1132302 (PMC10279979; doi:10.3389/fpls.2023.1132302)
Supplement: Supplementary file 1 [file Table_1.xlsx]

## Sheet: Sheet1
TableS1. Table 5. GSL content in Raphanobrassica leaves μmol g-1 DW)
Cross combination	GRS1 genotype	no.	Glucoiberin	Progoitrin	Sinigrin	Glucoraphanin	Glucoraphenin	Glucoalyssin	4OH-glucobrassicin	Glucoibervirin	Glucoerucin	Glucoraphasatin	Glucobrassicin	Glucoberteroin	Gluconasturtiin	4OMe-glucobrassicin	Neoglucobrassicin	Total
AKO103 x KK45-2	GRS1	20R01-03				14.5	31		0		3.5	9.5	2.9	0		0.8		62.1
AKO103 x KK45-2	GRS1	20R01-04				15.3	28.2		0		1.9	6.9	2.9	0.4		0.7		56.3
AKO103 x KK45-2	GRS1	20R01-05				13.5	34.8		0.2		1.2	5.3	1.9	0		0.5		57.5
AKO103 x KK45-2	GRS1	20R01-07				19	44.2		0.1		0.7	2.8	2.8	0.4		0.4		70.4
AKO103 x KK45-2	GRS1	20R01-10				19	34.7		0		1.2	3.7	2.8	0		0.8		62.2
AKO103 x KK45-2	GRS1	20R01-11				20.5	36.8		0		0.8	2.9	1.6	0.6		0.5		63.6
AKO103 x KK45-2	GRS1	20R01-19				21.6	29.7		0.1		1.9	5.2	3.8	0		0.8		63.1
AKO103 x KK45-2	GRS1	20R01-21				15	29.3		0		0.8	2.5	4.8	0.5		0.4		53.3
AKO103 x KK45-2	GRS1	20R01-24				17.5	30.4		0		1	2.3	3.3	0		0.4		55
AKO103 x KK45-2	GRS1	20R01-29				13.1	24.4		0		1.3	4.5	3.4	0		0.5		47.2
AKO103 x KK45-2	GRS1	20R01-36				16.1	27.1		0		2.9	8.6	2.6	0.5		0.6		58.4
AKO103 x KK45-2	GRS1	20R01-37				15.5	31.3		0.1		1	3.7	2.6	0		0.5		54.8
AKO103 x KK45-2	GRS1	20R01-40				14.9	32.2		0		1.2	4.4	1.9	0.5		0.5		55.6
AKO103 x KK45-2	GRS1	20R01-42				19.3	28.2		0		1.4	4.3	2.4	0		0.6		56.2
AKO103 x KK45-2	GRS1	20R01-43				15.1	29.4		0		0.6	3	2.3	0		0.6		51
AKO103 x KK45-2	GRS1	20R01-44				15.5	26.9		0.2		0.5	1.7	3.5	0.8		0.4		49.5
AKO103 x KK45-2	GRS1	20R01-45				7	29.4		0		2.8	25.9	1.5	0		0.4		67
AKO103 x KK45-2	GRS1	20R01-47				11.3	22.1		0		0.5	1.9	1.4	0		0.6		37.8
AKO103 x KK45-2	grs1	20R01-01				27.6	0		0		3.5	0	1.7	0		0.3		33.1
AKO103 x KK45-2	grs1	20R01-02				35	0		0		5.4	0	2.1	0.8		0.4		43.6
AKO103 x KK45-2	grs1	20R01-06				41.6	0		0.2		7.5	0	4.2	0.5		0.6		54.6
AKO103 x KK45-2	grs1	20R01-08				41	0		0		11.5	0	1.7	0.4		0.5		55
AKO103 x KK45-2	grs1	20R01-09				40.6	0		0		8.2	0	2.3	0		0.4		51.4
AKO103 x KK45-2	grs1	20R01-12				41.3	0		0		5.3	0	1.7	0		0.9		49.2
AKO103 x KK45-2	grs1	20R01-13				54.6	0		0		12.1	0	7.7	0.8		0.7		75.9
AKO103 x KK45-2	grs1	20R01-14				35.5	0		0		10.6	0	3.2	0.4		0.6		50.4
AKO103 x KK45-2	grs1	20R01-15				69.4	0		0		7.2	0	2.5	0		0.4		79.5
AKO103 x KK45-2	grs1	20R01-16				43.2	0		0		25.6	0	2.7	0.6		0.5		72.6
AKO103 x KK45-2	grs1	20R01-17				26.8	0		0		14.5	0	1.7	0.5		0.6		44
AKO103 x KK45-2	grs1	20R01-18				30.4	0		0		11.3	0	6.9	0.5		0.7		49.8
AKO103 x KK45-2	grs1	20R01-20				41.8	0		0		6.7	0	3.1	0.6		0.6		52.8
AKO103 x KK45-2	grs1	20R01-22				51.4	0		0		3.4	0	2.5	0.7		0.4		58.4
AKO103 x KK45-2	grs1	20R01-23				37	0		0		16.3	0	2.9	1		0.5		57.8
AKO103 x KK45-2	grs1	20R01-25				51	0		0		4.5	0	1.4	0.5		0.4		57.8
AKO103 x KK45-2	grs1	20R01-26				49.9	0		0		8	0	1.7	0		0.4		59.9
AKO103 x KK45-2	grs1	20R01-27				40.4	0		0		11.5	0	1.6	0.4		0.4		54.4
AKO103 x KK45-2	grs1	20R01-28				37.9	0		0		11.5	0	3.5	0.5		0.5		53.9
AKO103 x KK45-2	grs1	20R01-30				36.2	0.5		0		14.5	0	4	0.4		0.4		56.1
AKO103 x KK45-2	grs1	20R01-31				49.5	0		0		6.4	0	1.6	0		0.4		57.9
AKO103 x KK45-2	grs1	20R01-32				31.3	0		0		10.2	0	2.5	0		0.5		44.5
AKO103 x KK45-2	grs1	20R01-33				27.8	0		0		13	0	2.4	0		0.4		43.6
AKO103 x KK45-2	grs1	20R01-34				32.8	0		0		10	0	1.4	0.6		0.5		45.4
AKO103 x KK45-2	grs1	20R01-35				28.1	0		0		14.2	0	3	0.5		0.6		46.3
AKO103 x KK45-2	grs1	20R01-38				36.1	0		0		12.5	0	2.6	0.8		0.5		52.5
AKO103 x KK45-2	grs1	20R01-39				36.2	0		0		14.8	0	3.8	0.4		0.4		55.7
AKO103 x KK45-2	grs1	20R01-41				36.4	0		0		5.9	0	2.9	0		0.5		45.6
AKO103 x KK45-2	grs1	20R01-46				37.2	0.7		0		6.4	0.5	3	0		0.4		48.2
AKO108 x KK45-2	GRS1	20R02-02				12.7	37		0		1.3	6.6	3.9	0		0.4		61.8
AKO108 x KK45-2	GRS1	20R02-03				14	32.7		0		0	0	1.6	0		1.1		49.5
AKO108 x KK45-2	GRS1	20R02-04				15.2	41.6		0.1		0.5	2.4	3.4	0		0.5		63.7
AKO108 x KK45-2	GRS1	20R02-05				16.7	29.6		0		1.2	4.1	3.4	0		0.7		55.7
AKO108 x KK45-2	GRS1	20R02-06				21.5	42		0		0.6	2.2	3	0.6		0.4		70.4
AKO108 x KK45-2	GRS1	20R02-07				18.5	37.9		0		0.7	2.4	9	0		0.8		69.3
AKO108 x KK45-2	GRS1	20R02-10				17.3	30.7		0		1	4.1	4.9	0		0.4		58.4
AKO108 x KK45-2	GRS1	20R02-13				16	36.3		0		0.5	2	4	0		0.5		59.3
AKO108 x KK45-2	GRS1	20R02-15				21.3	41.9		0		1.1	4.5	3.2	0		0.3		72.3
AKO108 x KK45-2	GRS1	20R02-17				19.4	42.1		0		1.8	7.1	3.8	0		0.4		74.7
AKO108 x KK45-2	GRS1	20R02-18				13.8	28.5		0		1	4.2	2.4	0		0.5		50.4
AKO108 x KK45-2	GRS1	20R02-19				16.3	32.6		0		0.5	1.4	2.1	0		0.4		53.3
AKO108 x KK45-2	GRS1	20R02-21				18.1	44.4		0		2	6.8	2.4	0.4		0.5		74.5
AKO108 x KK45-2	GRS1	20R02-22				21.9	33.4		0		0.5	1.3	1.6	0		0.3		59
AKO108 x KK45-2	GRS1	20R02-28				14.1	29		0		1.2	4.1	2.6	0		0.6		51.4
AKO108 x KK45-2	GRS1	20R02-29				17	31.8		0		3.4	11.8	2.6	0		0.5		67.2
AKO108 x KK45-2	GRS1	20R02-31				16.3	40.6		0		0.6	2.6	2.6	0		0.6		63.2
AKO108 x KK45-2	GRS1	20R02-32				18.9	31.8		0		0.7	2.4	2.8	0.4		0.6		57.6
AKO108 x KK45-2	GRS1	20R02-34				25.5	46.9		0.1		1.8	4.9	3.5	0		0.3		83
AKO108 x KK45-2	GRS1	20R02-35				20.2	42.1		0		3.9	13.5	3.8	0		0.7		84.1
AKO108 x KK45-2	GRS1	20R02-40				14.1	29.8		0		0.7	2.6	2.6	0		0.3		50.1
AKO108 x KK45-2	GRS1	20R02-43				8.1	18.4		0		0	0.4	1.2	0		0.6		28.7
AKO108 x KK45-2	GRS1	20R02-44				15.7	39		0		1.5	6.1	2.6	0		0.5		65.5
AKO108 x KK45-2	GRS1	20R02-53				18	35		0		2.1	8.1	4.5	0		0.6		68.2
AKO108 x KK45-2	GRS1	20R02-55				14.8	31.2		0		0.9	2.6	3.8	0		0.4		53.7
AKO108 x KK45-2	GRS1	20R02-60				24.3	35.4		0		3.3	7.8	4.9	0		0.6		76.4
AKO108 x KK45-2	GRS1	20R02-63				14.2	30.4		0		0.7	2.9	2.4	0		0.4		51
AKO108 x KK45-2	GRS1	20R02-66				17.4	39.1		0		2.9	11.4	3.3	0		0.5		74.5
AKO108 x KK45-2	GRS1	20R02-68				17.1	32.4		0		0.7	2.3	3.2	0.4		0.5		56.4
AKO108 x KK45-2	GRS1	20R02-71				16.3	29.7		0.2		2.5	9	3.1	0		0.5		61.2
AKO108 x KK45-2	grs1	20R02-01				18.1	0		0		0	0	0.3	0		0.9		19.4
AKO108 x KK45-2	grs1	20R02-08				56	0.8		0		16.7	0	8.3	0.5		0.4		82.7
AKO108 x KK45-2	grs1	20R02-09				45.7	0		0		2	0	5.1	0.5		1.3		54.6
AKO108 x KK45-2	grs1	20R02-11				40.6	0.6		0		1.7	0	3.8	0		0.7		47.3
AKO108 x KK45-2	grs1	20R02-12				26.5	0		0		4.7	0	2.2	0		0.3		33.7
AKO108 x KK45-2	grs1	20R02-16				36.9	0.6		0		10.8	0	3	0.5		0.4		52.2
AKO108 x KK45-2	grs1	20R02-23				49	0.6		0		0.8	0	3.5	0		1		54.9
AKO108 x KK45-2	grs1	20R02-25				54.2	0		0		11.6	0	3.7	0		0.5		69.9
AKO108 x KK45-2	grs1	20R02-26				37.8	0		0		14.8	0	4	0.7		0.5		57.9
AKO108 x KK45-2	grs1	20R02-30				34.1	0.6		0		10.7	0	3.9	0		0.4		49.6
AKO108 x KK45-2	grs1	20R02-33				30.8	0		0		5.6	0	3.3	0		0.4		40.1
AKO108 x KK45-2	grs1	20R02-37				33.4	1		0		22.5	0	3.8	0.5		0.5		61.7
AKO108 x KK45-2	grs1	20R02-38				37.3	0		0		23.7	0	3.6	1		0.4		66
AKO108 x KK45-2	grs1	20R02-39				25	0		0		0.5	0	1	0		2.6		29.1
AKO108 x KK45-2	grs1	20R02-41				38.8	0		0		1.4	0	1.9	0		1.1		43.2
AKO108 x KK45-2	grs1	20R02-42				43.4	0		0		0.4	0	1.6	0		0.8		46.3
AKO108 x KK45-2	grs1	20R02-45				44.9	0.8		0		8.2	0	2.9	0		0.7		57.4
AKO108 x KK45-2	grs1	20R02-49				20	0		0		0	0	1.2	0		0.5		21.7
AKO108 x KK45-2	grs1	20R02-50				35.3	0		0		22.2	0	3.1	0.8		0.4		61.8
AKO108 x KK45-2	grs1	20R02-51				37.7	0		0		4.8	0	2.3	0		0.5		45.3
AKO108 x KK45-2	grs1	20R02-54				24.6	0.6		0		15.7	0	1.9	0.8		0.9		44.5
AKO108 x KK45-2	grs1	20R02-56				38.2	0.5		0		0	0	2	0		2		42.6
AKO108 x KK45-2	grs1	20R02-57				53.4	0		0		14.8	0	5.3	0.6		0.5		74.6
AKO108 x KK45-2	grs1	20R02-59				51.8	0		0		18.4	0	3.7	0.5		0.3		74.6
AKO108 x KK45-2	grs1	20R02-61				43	0.8		0		6	0	2.6	0.5		0.7		53.6
AKO108 x KK45-2	grs1	20R02-62				42.8	0		0		19.2	0	3	0.5		0.8		66.3
AKO108 x KK45-2	grs1	20R02-64				33.5	0		0		10.8	0	2.1	0		0.3		46.6
AKO108 x KK45-2	grs1	20R02-65				26.9	0		0		1.1	0	3	0		1		32
AKO108 x KK45-2	grs1	20R02-67				27.3	0.6		0		0.5	0	2.5	0		0.7		31.6
AKO108 x KK45-2	grs1	20R02-69				31.2	0.6		0		15.9	0	2.5	0.7		0.3		51.2
AKO108 x KK45-2	grs1	20R02-70				36.5	0		0.1		9.9	0	3.9	0.4		0.4		51.3
AKO108 x KK45-2	grs1	20R02-72				26.8	0.4		0		10	0	2.5	0.5		0.4		40.6
AKO108 x KK45-2	grs1	20R02-73				33.6	0		0		7.2	0	5.4	0		0.3		46.6
AKO110 x KK45-2	GRS1	20R03-02				11.3	19.4		0		0	0.6	1.8	0		0.2		33.3
AKO110 x KK45-2	GRS1	20R03-03				15.2	26.7		0		0.4	1.4	2.7	0		0.5		46.9
AKO110 x KK45-2	GRS1	20R03-06				14.3	19		0		2	4.9	3.7	0.4		1.7		46.1
AKO110 x KK45-2	GRS1	20R03-08				19.9	32.1		0		0.7	2.3	2.2	0		1.1		58.3
AKO110 x KK45-2	GRS1	20R03-09				21.2	28.7		0		0.6	1.5	6.3	0		0.6		58.9
AKO110 x KK45-2	GRS1	20R03-15				11.4	19.6		0		0	0	2	0		0.8		33.9
AKO110 x KK45-2	GRS1	20R03-16				26.5	30.3		0.1		0.7	1.9	2.9	0.5		0.4		63.3
AKO110 x KK45-2	GRS1	20R03-17				19.1	32.3		0		0.4	1.3	3.9	0		0.4		57.4
AKO110 x KK45-2	GRS1	20R03-18				9.3	16.9		0		0	0.5	1.6	0		1.8		30.1
AKO110 x KK45-2	GRS1	20R03-20				24.2	31.1		0		1.2	3	3.7	0		0.6		63.8
AKO110 x KK45-2	GRS1	20R03-23				11.9	26.1		0		0.5	1.8	1.6	0		1		42.9
AKO110 x KK45-2	GRS1	20R03-24				29.4	39.2		0		0.5	1.2	3	0		0.2		73.5
AKO110 x KK45-2	GRS1	20R03-27				26.4	43.4		0		1	3.1	4.6	0.6		0.4		79.4
AKO110 x KK45-2	GRS1	20R03-28				14.5	19.2		0		1.4	4.5	2.8	0.4		1		43.8
AKO110 x KK45-2	GRS1	20R03-29				26.3	33.3		0		1.1	3.2	4.2	0.5		0.5		69.2
AKO110 x KK45-2	GRS1	20R03-30				15.9	31.4		0		1.2	5.4	3.5	0		0.6		57.9
AKO110 x KK45-2	GRS1	20R03-31				14.4	28		0		0.4	2.1	4	0		0.7		49.7
AKO110 x KK45-2	GRS1	20R03-36				11.7	19.2		0		0	0.8	3	0		0.3		35
AKO110 x KK45-2	GRS1	20R03-38				10.3	21.6		0		0	1.3	2.8	0		0.9		37
AKO110 x KK45-2	GRS1	20R03-41				12.5	15.6		0		0.7	2.1	4.1	0		0.5		35.5
AKO110 x KK45-2	GRS1	20R03-42				19.6	27.4		0		0.7	2.3	3.4	0		0.3		53.7
AKO110 x KK45-2	GRS1	20R03-44				38.8	52.2		0		1.1	2.9	0.8	0		0.3		96.1
AKO110 x KK45-2	GRS1	20R03-45				15.4	27.9		0		0.4	1.5	3.8	0		0.3		49.4
AKO110 x KK45-2	GRS1	20R03-47				22.5	28.5		0		0.7	1.9	3.3	0		0.4		57.4
AKO110 x KK45-2	GRS1	20R03-49				15.5	20.6		0		2.2	6.2	2.3	0		0.4		47.2
AKO110 x KK45-2	GRS1	20R03-51				17.5	31.7		0		0.7	3.3	5.3	0		0.4		58.9
AKO110 x KK45-2	GRS1	20R03-53				23.9	34.2		0		1.4	4.2	4	0.6		0.5		68.8
AKO110 x KK45-2	GRS1	20R03-54				17.8	32.4		0		0	1	3.6	0		0.6		55.4
AKO110 x KK45-2	GRS1	20R03-56				14	24.7		0		0.8	3.4	3.4	0		0.6		47
AKO110 x KK45-2	GRS1	20R03-57				15.5	26.8		0		0	0.9	4.7	0		0.3		48.3
AKO110 x KK45-2	GRS1	20R03-58				13.2	23.9		0		0.4	1.8	3.3	0		0.4		43.1
AKO110 x KK45-2	GRS1	20R03-59				15.4	29.1		0		0	1.3	2.9	0		0.3		49
AKO110 x KK45-2	GRS1	20R03-61				8.3	10.4		0		0	0.5	1.2	0		0.3		20.8
AKO110 x KK45-2	GRS1	20R03-66				21.2	25.7		0		0.9	1.8	3.1	0		1.2		53.8
AKO110 x KK45-2	GRS1	20R03-67				6.4	13.1		0		0	0.9	3.6	0		0.2		24.3
AKO110 x KK45-2	GRS1	20R03-70				16	20.2		0		0	0.6	2.4	0		0.3		39.5
AKO110 x KK45-2	GRS1	20R03-73				17.5	28.4		0		1.3	4.3	3.8	0		0.5		55.8
AKO110 x KK45-2	GRS1	20R03-74				21.7	34.4		0		0.8	3.1	3.6	0.4		0.6		64.6
AKO110 x KK45-2	GRS1	20R03-78				26.7	39.9		0		1.1	2.7	2.9	0		0.3		73.6
AKO110 x KK45-2	GRS1	20R03-79				13.9	23.1		0		1.2	4.7	3.5	0		0.4		46.9
AKO110 x KK45-2	GRS1	20R03-80				10.4	20.2		0		0	1.1	3.2	0		0.4		35.3
AKO110 x KK45-2	GRS1	20R03-82				19.6	35		0.1		0.6	2.1	2.5	0.6		0.4		60.9
AKO110 x KK45-2	GRS1	20R03-85				17.3	26.3		0		0.9	3.1	3.8	0		0.4		51.9
AKO110 x KK45-2	GRS1	20R03-86				7.1	13.8		0		0.5	1.8	2.5	1.6		1		28.3
AKO110 x KK45-2	GRS1	20R03-87				22	26.8		0.1		0	1	3.3	0		0.3		53.6
AKO110 x KK45-2	grs1	20R03-04				37	0.5		0.1		6	0	3.8	0		0.4		47.9
AKO110 x KK45-2	grs1	20R03-05				36.3	0		0		12.2	0	5.1	0.9		0.7		55.1
AKO110 x KK45-2	grs1	20R03-07				61.4	0		0		4.4	0	5.4	0		0.5		71.7
AKO110 x KK45-2	grs1	20R03-11				18.4	0		0		3	0	1.7	0		0.8		23.9
AKO110 x KK45-2	grs1	20R03-13				45.4	0		0		11.8	0	3.4	0.9		0.6		62
AKO110 x KK45-2	grs1	20R03-14				23.3	0		0		1.2	0	2.3	0		1.3		28.1
AKO110 x KK45-2	grs1	20R03-19				23.8	0.4		0		8.5	0	4.5	0		0.8		38
AKO110 x KK45-2	grs1	20R03-21				40.4	0.7		0		7.8	0	4	0		0.4		53.4
AKO110 x KK45-2	grs1	20R03-22				24.6	0		0		5.1	0	2.8	0		0.8		33.4
AKO110 x KK45-2	grs1	20R03-25				23	0.5		0		1.9	0	2.1	0		0.8		28.4
AKO110 x KK45-2	grs1	20R03-26				38.6	0		0		3.2	0	3	0.4		1.3		46.6
AKO110 x KK45-2	grs1	20R03-32				50.8	0		0		2.7	0	1.8	0		0.4		55.8
AKO110 x KK45-2	grs1	20R03-33				54.4	0		0		6.7	0	3.5	0.4		0.4		65.5
AKO110 x KK45-2	grs1	20R03-34				19	0		0		0	0	0.8	0		0.9		20.7
AKO110 x KK45-2	grs1	20R03-35				19	0		0		0	0	1.4	0		1.4		21.8
AKO110 x KK45-2	grs1	20R03-37				38.1	0		0		7	0	4.5	0		0.5		50.1
AKO110 x KK45-2	grs1	20R03-39				25.2	0.5		0		4	0	3.8	0		0.7		34.2
AKO110 x KK45-2	grs1	20R03-40				42.6	0		0		8.7	0	3.6	0.6		0.4		55.9
AKO110 x KK45-2	grs1	20R03-43				23.5	0.6		0		2.3	0	3.3	0		1.1		30.8
AKO110 x KK45-2	grs1	20R03-46				41.7	0.5		0		1.5	0	5	0		0.6		49.3
AKO110 x KK45-2	grs1	20R03-48				30.4	0.5		0		4.1	0	3.7	0		0.4		39.1
AKO110 x KK45-2	grs1	20R03-50				30.8	0.5		0		1.3	0	4.2	0		0.4		37.2
AKO110 x KK45-2	grs1	20R03-52				42.4	0.7		0		5.2	0	4.3	0.4		0.5		53.5
AKO110 x KK45-2	grs1	20R03-55				50.9	0.7		0		7.8	0	5.6	0.6		0.5		66.2
AKO110 x KK45-2	grs1	20R03-60				39.6	0.6		0		7.2	0	3.7	0		0.9		52
AKO110 x KK45-2	grs1	20R03-63				34.9	0		0		3.3	0	3.2	0		0.3		41.7
AKO110 x KK45-2	grs1	20R03-64				47.9	0		0		11	0	4.5	0.6		0.4		64.4
AKO110 x KK45-2	grs1	20R03-65				51.8	0		0.1		5.4	0	5	0		0.4		62.8
AKO110 x KK45-2	grs1	20R03-68				28.4	0		0		0.6	0	2.1	0		0.7		32
AKO110 x KK45-2	grs1	20R03-69				19.3	0		0		8.4	0	3.8	0		0.3		31.8
AKO110 x KK45-2	grs1	20R03-71				31.3	0.4		0		5.2	0	2.7	0		0.3		40
AKO110 x KK45-2	grs1	20R03-72				59.7	0		0		7	0	4.1	0.8		0.5		72.1
AKO110 x KK45-2	grs1	20R03-75				25.5	0.9		0		4.1	0	2.7	0		0.7		33.9
AKO110 x KK45-2	grs1	20R03-76				35.9	0		0		3.1	0	4.5	0		0.6		44.1
AKO110 x KK45-2	grs1	20R03-77				28.1	0		0		4.5	0	4.2	0.5		0.9		38.2
AKO110 x KK45-2	grs1	20R03-81				22.2	0		0		0.6	0	2.7	3.3		1.2		30
AKO110 x KK45-2	grs1	20R03-83				30.7	0.9		0.1		9.6	0	4.3	0.7		0.4		46.8
AKO110 x KK45-2	grs1	20R03-84				38.7	0		0.1		7	0	5.2	0.6		0.7		52.3
AKO118 x KK45-2	GRS1	20R04-02				10.4	27.8		0		0.6	3.5	3.1	0.4		0.5		46.4
AKO118 x KK45-2	GRS1	20R04-03				15.4	28.8		0		3	10.2	3.9	0.4		0.5		62.3
AKO118 x KK45-2	GRS1	20R04-04				10.2	17.9		0.1		3.1	10.2	5	0		0.6		47
AKO118 x KK45-2	GRS1	20R04-05				17.9	31.8		0		3	8.8	4.9	0.7		0.6		67.8
AKO118 x KK45-2	GRS1	20R04-06				10.3	31.2		0.1		0	1.3	5.8	0		1.1		50
AKO118 x KK45-2	GRS1	20R04-09				14.9	26.7		0		1.1	3.6	5	0		0.6		51.8
AKO118 x KK45-2	GRS1	20R04-11				5.9	15.9		0		0.9	5.1	5.4	0		1		34.2
AKO118 x KK45-2	GRS1	20R04-12				7.1	16.1		0		0.4	1.7	3.3	0		0.8		29.4
AKO118 x KK45-2	GRS1	20R04-15				6.9	18.4		0		0.6	3.4	4.9	0		0.8		35
AKO118 x KK45-2	GRS1	20R04-16				8.6	14.8		0		1.3	4.3	3.7	0		0.4		33.2
AKO118 x KK45-2	GRS1	20R04-20				10.7	19.7		0		1.5	5.6	2.4	0		0.5		40.4
AKO118 x KK45-2	GRS1	20R04-23				6.2	16.9		0		0.7	3.8	3.7	0		1.3		32.7
AKO118 x KK45-2	GRS1	20R04-24				6.5	17.8		0.1		0.4	2.9	4.5	0		0.6		32.9
AKO118 x KK45-2	GRS1	20R04-26				10.5	22.5		0		0.6	2.5	4.1	0		0.4		40.6
AKO118 x KK45-2	GRS1	20R04-27				9.6	23.7		0		0	1.4	3.2	0		1.7		39.6
AKO118 x KK45-2	GRS1	20R04-28				9.4	24.2		0		1.1	5.1	3.8	0		0.9		44.4
AKO118 x KK45-2	GRS1	20R04-29				14.5	27.6		0		1.2	5.2	4.9	0		0.5		53.7
AKO118 x KK45-2	GRS1	20R04-35				15.4	29.2		0		1.3	4.5	6.5	0		0.4		57.2
AKO118 x KK45-2	GRS1	20R04-37				3.5	10.6		0		0	1.4	2.1	0		1.5		19.1
AKO118 x KK45-2	GRS1	20R04-41				9.9	22.7		0		0.5	2.5	3	0		0.8		39.3
AKO118 x KK45-2	GRS1	20R04-42				18.3	27.3		0		2.7	7.7	4.1	0.5		0.3		60.9
AKO118 x KK45-2	GRS1	20R04-43				18.4	27.3		0		1.8	5.1	3.5	0		0.5		56.6
AKO118 x KK45-2	GRS1	20R04-47				10.1	22.4		0		0.6	2.7	3.7	0		0.6		40
AKO118 x KK45-2	GRS1	20R04-48				5.7	14.7		0		0	0	2.2	0		0.6		23.3
AKO118 x KK45-2	GRS1	20R04-49				7.8	26.5		0		0.4	3.8	3.2	0		0.4		42.1
AKO118 x KK45-2	GRS1	20R04-50				9.1	20.5		0		0	0	1.5	0		0.7		31.8
AKO118 x KK45-2	GRS1	20R04-52				13.6	18.5		0		1.2	3	3.9	0		0.4		40.6
AKO118 x KK45-2	GRS1	20R04-54				8.7	18.3		0		0.5	2.6	3.6	0		0.5		34.2
AKO118 x KK45-2	GRS1	20R04-55				11.1	25.3		0		1.1	5.8	4.2	0		0.3		47.8
AKO118 x KK45-2	grs1	20R04-01				14.3	0		0		0	0	1.2	0		0.9		16.4
AKO118 x KK45-2	grs1	20R04-07				29.9	0.8		0		11.8	0	6.8	0.8		0.4		50.5
AKO118 x KK45-2	grs1	20R04-08				18.1	0		0		13.2	0	7.1	0		0.6		39
AKO118 x KK45-2	grs1	20R04-10				20.9	0.5		0.1		15.1	0	0.6	0.5		0.7		38.3
AKO118 x KK45-2	grs1	20R04-14				37.3	0		0		10.8	0	3.6	0.7		0.4		52.7
AKO118 x KK45-2	grs1	20R04-17				10.1	0		0		0.6	0	1.5	0		1.1		13.3
AKO118 x KK45-2	grs1	20R04-18				13.4	0		0		0	0	0.9	0		1.5		15.8
AKO118 x KK45-2	grs1	20R04-19				27.9	0		0		14.8	0	3.4	0.8		0.4		47.3
AKO118 x KK45-2	grs1	20R04-21				24.2	0.6		0		1.4	0	4.4	0		1.6		32.1
AKO118 x KK45-2	grs1	20R04-22				32.5	0		0		10	0	3.5	0		0.4		46.4
AKO118 x KK45-2	grs1	20R04-25				20.9	0.4		0		9.8	0	4.5	0		0.4		36.1
AKO118 x KK45-2	grs1	20R04-30				19.2	0.8		0		0	0	3.6	0		1.1		24.7
AKO118 x KK45-2	grs1	20R04-31				20.7	0		0		7.6	0	4.1	0		0.4		32.8
AKO118 x KK45-2	grs1	20R04-32				19.1	0		0		16.6	0	3.6	0.4		0.5		40.2
AKO118 x KK45-2	grs1	20R04-33				16.4	0		0		4.3	0	5.1	0		0.8		26.6
AKO118 x KK45-2	grs1	20R04-34				42.2	0		0		5.6	0	5.3	0		0.4		53.5
AKO118 x KK45-2	grs1	20R04-36				20.6	0.4		0		3.4	0	2.9	0		0.9		28.3
AKO118 x KK45-2	grs1	20R04-38				16.7	0.4		0		5	0	2.2	0		0.4		24.7
AKO118 x KK45-2	grs1	20R04-39				17.1	0		0		6.3	0	2.6	0		0.3		26.3
AKO118 x KK45-2	grs1	20R04-40				19.8	0		0		6	0	3.3	0.5		0.7		30.2
AKO118 x KK45-2	grs1	20R04-44				12.9	0.5		0		0.5	0	2.2	0		2.2		18.4
AKO118 x KK45-2	grs1	20R04-45				35.6	0		0		2	0	3.3	0		0.4		41.3
AKO118 x KK45-2	grs1	20R04-46				14.1	0		0		0	0	0.7	0		0.9		15.6
AKO118 x KK45-2	grs1	20R04-51				38.8	0		0		6.6	0	3	0.5		0.6		49.7
AKO118 x KK45-2	grs1	20R04-53				21.3	0.4		0		3.7	0	2.2	0.4		2.1		30.1
AKO	AKO	AKO103-01				3.9	0		0		10.6	0	0.3	0		0.2		15
AKO	AKO	AKO103-02				7.3	0		0		23.8	0	0.3	0.9		0.3		32.5
AKO	AKO	AKO103-03				16.1	0		0		14.2	0	0.5	0.4		0.1		31.3
KK45-2	KK45-2	20R10-01				14.1	0		0		0	0	5.7	0		0.3		20.1
KK45-2	KK45-2	20R10-02				21.8	0		0		0	0	7.7	0		0.4		29.9
KK45-2	KK45-2	20R10-03				11.6	0		0		0	0	7.1	0		0.3		19
KK45-2	KK45-2	20R10-04				17.6	0		0		0	0	5.3	0		0.3		23.2
KK45-2	KK45-2	20R10-05				19.3	0		0		0	0	7.1	0		0.3		26.7
KK45-2	KK45-2	20R10-06				17.5	0		0		0	0	6.7	0		0.3		24.4
KK45-2	KK45-2	20R10-07				24	0		0		0	0	6.6	0		0.3		31
KK45-2	KK45-2	20R10-08				25.8	0		0		0	0	7.9	0		0.3		34
