# Supplementary material for: Large insertion in radish GRS1 enhances glucoraphanin content in intergeneric hybrids, Raphanobrassica (Raphanus sativus L. x Brassica oleracea var. acephala)
Source: Front Plant Sci. 2023 Jun 6;14:1132302. doi: 10.3389/fpls.2023.1132302 (PMC10279979; doi:10.3389/fpls.2023.1132302)
Supplement: Supplementary file 2 [file Table_2.xlsx]

## Sheet: Sheet1
Table S2. GSL content in different organ of Raphanobrassica (μmol g-1 DW)
GRS1 genotype	GRS1	Glucoiberin	Progoitrin	Glucoraphanin	Glucoraphenin	4OH-glucobrassicin	Glucoerucin	Glucoraphasatin	Glucobrassicin	Glucoberteroin	4OMe-glucobrassicin	Total
GRS1	Root_A	0	0.432558	2.00554	4.11152	0	19.0151	43.3014	0.111686	0	0.221824	69.1996
GRS1	Root_A	0	0	1.54283	3.87688	0	15.9695	38.4012	0.147235	1.36378	0.183571	61.4849
GRS1	Root_A	0	0	0.960063	3.3607	0	13.4876	45.201	0	0.48234	0.22768	63.7193
GRS1	Root_A	0	0	1.46652	4.55357	0	15.1077	42.6039	0.280547	1.5923	0.209806	65.8143
GRS1	Root_A	0	0	1.68465	5.47601	0	13.607	31.7808	0.13435	0	0.327418	53.0103
GRS1	Root_A	0	0	1.47323	3.99943	0	20.4331	56.8061	0	2.17114	0.210523	85.0935
GRS1	Root_A	0	0	1.60076	4.95023	0	19.7078	49.6058	0.125651	0.689094	0.299284	76.9786
GRS1	Root_A	0	0	0.830776	3.08983	0	17.5301	51.7414	0.29885	1.89121	0.13401	75.5162
GRS1	Root_A	0	0	1.00016	3.33346	0	15.6544	48.5835	0	0	0.112923	68.6845
GRS1	Root_A	0	0	1.59384	4.02069	0	14.9048	43.0708	0	0.528159	0.168393	64.2867
grs1	Root_B	0	0.439784	2.2356	0	0	26.5447	0	0	0.88719	0.240451	30.3477
grs1	Root_B	0	0	2.49973	0	0	53.8671	0	0.124031	2.79411	0.115949	59.4009
grs1	Root_B	0	0	4.35882	0	0	31.451	0.772474	0.159568	1.77662	0.284567	38.803
grs1	Root_B	0	0	1.8867	0	0	46.1197	0.563033	0	0	0.187198	48.7567
grs1	Root_B	0	0	4.46006	0	0	41.3676	0.505057	0.117473	1.6634	0.122413	48.236
grs1	Root_B	0	0	2.01999	0	0	41.9815	0	0.132811	2.36723	0.153405	46.655
grs1	Root_B	0	0	1.83488	0	0	29.4493	0	0.338439	1.41794	0.303659	33.3442
grs1	Root_B	0	0.46082	2.07452	0	0	45.6974	0.706766	0.165312	3.04589	0.123707	52.2744
grs1	Root_B	0	0.446577	4.93554	0	0	32.7829	0.675622	0.293231	2.45112	0.116352	41.7014
grs1	Root_B	0	0	2.9384	0	0	59.0229	0.536084	0	1.96398	0.101425	64.5628
GRS1	Bud_A	0.629833	0.794519	16.2584	45.0445	0.2071	2.16202	6.30518	2.37536	0.386421	0.146415	74.3097
GRS1	Bud_A	0	0.857016	24.8341	49.4639	0.357964	3.8398	6.40298	2.04181	0.444803	0.113345	88.3557
GRS1	Bud_A	2.42579	0.756591	32.6817	66.6366	0.248658	3.73519	6.67634	1.85806	1.09802	0.184224	116.301
GRS1	Bud_A	0	0.829546	25.1651	66.6966	0.431919	3.11965	7.83584	5.08551	0	0.222933	109.387
GRS1	Bud_A	0	0	7.61351	20.7877	0	0.646803	1.70838	0.427655	0	0	31.1841
GRS1	Bud_A	1.23769	0.835457	30.8182	75.3385	0.265853	3.88063	9.37984	4.63307	0	0.214232	126.604
GRS1	Bud_A	0	0.812942	18.0766	48.0718	0.23524	2.6077	7.71315	1.21416	0.406315	0	79.1379
GRS1	Bud_A	1.88248	0.779141	33.8005	72.8313	0.254838	3.73346	6.51354	1.65416	0	0.121629	121.571
GRS1	Bud_A	2.24594	0.811956	24.4789	65.8103	0.166419	2.1672	5.49498	1.06702	0.594179	0	102.837
GRS1	Bud_A	0	0.881128	34.4265	51.5138	0.221781	2.3643	3.16594	1.97575	0	0	94.5492
grs1	Bud_B	0.541446	0	17.0987	0	0	1.65523	0	0.372542	0	0	19.6679
grs1	Bud_B	0	0.541441	31.1093	1.12806	0	4.40983	0	0.902468	0	0	38.0911
grs1	Bud_B	0	0.802734	61.4545	0.429715	0.21229	12.7384	0	3.25277	0.591923	0.137103	79.6195
grs1	Bud_B	1.27009	0.922363	78.2208	0	0.150632	12.8052	0	3.84449	0	0.295694	97.5093
grs1	Bud_B	1.44798	0.866998	60.5778	0.477301	0.144442	9.70439	0	2.1515	0	0.150276	75.5206
grs1	Bud_B	1.8315	0.889469	78.9858	0	0.191238	14.7503	0	2.89514	0.775187	0.219133	100.538
grs1	Bud_B	0.619679	0.829398	71.379	0	0.186212	16.4843	0	3.65949	0.787057	0.217279	94.1624
grs1	Bud_B	0.558312	0.920136	56.5165	0	0.135317	7.24792	0	1.31831	0.578792	0.313633	67.5889
grs1	Bud_B	1.29685	0.833714	70.1621	0	0.386949	7.65654	0	1.95461	0	0.306765	82.5975
grs1	Bud_B	0	0.91008	75.8219	0.403517	0.146454	8.17321	0	1.46635	0	0.141493	87.063
GRS1	Stem_A	0.474672	1.335	9.3802	24.4345	0	3.73163	12.9759	1.09098	0	0.14819	53.5711
GRS1	Stem_A	0	1.33778	15.253	27.8788	0.159808	5.04641	9.9886	0.794617	0	0.177543	60.6365
GRS1	Stem_A	2.1373	1.297	23.375	44.472	0.21325	5.3353	8.76487	1.16897	0.924707	0.169796	87.8582
GRS1	Stem_A	0	1.23584	15.5343	38.531	0.277191	2.9635	6.24093	0.971442	0	0.21866	65.9729
GRS1	Stem_A	0	1.14636	11.7724	30.2291	0	5.36791	20.7951	0.598698	0.426409	0.192692	70.5288
GRS1	Stem_A	1.04765	1.43868	19.841	41.0728	0.136262	1.72533	3.17606	1.21952	0	0.179221	69.8366
GRS1	Stem_A	0	1.17387	10.5624	28.0516	0	4.65261	15.6619	0.60989	0.400546	0.151298	61.264
GRS1	Stem_A	1.54701	1.41598	20.4616	43.0248	0	6.59823	14.1867	0.705567	0	0.190354	88.1303
GRS1	Stem_A	1.35112	1.42587	10.7948	28.584	0	6.97619	23.8159	0.433157	0.423316	0	73.8044
GRS1	Stem_A	0	1.23078	21.0289	30.1471	0.118926	4.76732	8.61445	0.820086	0	0.124674	66.8522
grs1	Stem_B	0.895181	1.12975	32.5132	0.66255	0	9.99619	0	0.611396	0	0.171343	45.9796
grs1	Stem_B	0	1.206	39.7337	0	0.134208	15.076	0	0.674966	0	0.147437	56.9723
grs1	Stem_B	0	1.22855	33.9671	0	0.109694	9.26718	0	0.724012	0	0.10465	45.4012
grs1	Stem_B	0.748184	1.33889	36.6074	0	0	13.0402	0	1.24425	0	0.200768	53.1797
grs1	Stem_B	0.754887	1.19544	28.3376	0	0	17.2787	0	1.00113	0	0.220065	48.7878
grs1	Stem_B	0.994886	1.41105	37.699	0	0.113016	11.7471	0	0.449711	0	0.147547	52.5623
grs1	Stem_B	0	1.19888	41.9192	0	0	17.1775	0	1.02248	0.620757	0.156439	62.0952
grs1	Stem_B	0	1.20406	35.3134	0	0	5.87018	0	0.571655	0	0.202715	43.162
grs1	Stem_B	0.769999	1.01483	33.9229	0	0.153194	5.27822	0	0.943069	0	0.327137	42.4094
grs1	Stem_B	0	1.19455	35.8136	0	0	13.5378	0	0.732324	0	0.203344	51.4817
